# Supplementary material for: FOXO1 Confers Maintenance of the Dark Zone Proliferation and Survival Program and Can Be Pharmacologically Targeted in Burkitt Lymphoma
Source: Cancers (Basel). 2019 Sep 25;11(10):1427. doi: 10.3390/cancers11101427 (PMC6826697; doi:10.3390/cancers11101427)
Supplement: Supplementary file 1 [file cancers-11-01427-s001.zip]

Archive with 4 entries (2 files):
- cancers-581251-supplementary/
- cancers-581251-supplementary/Supplementary Materials-final/
- cancers-581251-supplementary/Supplementary Materials-final/cancers-581251-supply methods and Table S1 and Figure S1-S6.docx
- cancers-581251-supplementary/Supplementary Materials-final/cancers-581251-Table S2-S20.xlsx
