# Supplementary material for: FOXO1 Confers Maintenance of the Dark Zone Proliferation and Survival Program and Can Be Pharmacologically Targeted in Burkitt Lymphoma
Source: Cancers (Basel). 2019 Sep 25;11(10):1427. doi: 10.3390/cancers11101427 (PMC6826697; doi:10.3390/cancers11101427)
Supplement: Supplementary file 1 [file cancers-11-01427-s001.zip › cancers-581251-supplementary/Supplementary Materials-final/cancers-581251-Table S2-S20.xlsx]

## Sheet: Table S2
Table S2. Genes identified by Human Gene 1.0 ST Affymetrix GeneChip array modulated by FOXO1 knockdown more than 1.5 fold in both BL cell lines (centered Pearson correlation, coefficient 0.98)
		Fold of modulation (F1sh/control)
Probe Set	Gene ID	Namalwa	BL-41
7896726	-	4.55939	3.54312
8037205	CEACAM1	2.02169	3.9077
8099826	TLR10	2.51368	3.26056
8048898	SP140	2.61975	2.39673
7896700	-	2.33817	2.63761
8038547	-	2.24037	2.71056
8017599	PECAM1	2.10332	2.83261
8140971	SAMD9L	3.40766	1.51184
8059650	SP110	2.59116	2.27854
8082035	CD86	2.18164	2.57255
7896718	-	2.16775	2.57305
7963614	ITGB7	2.21319	2.50481
8138466	MACC1	1.94	2.65851
7944335	CXCR5	1.54558	2.87348
7914112	FGR	2.35732	2.01735
8119132	FGD2	1.65068	2.68386
8102912	TBC1D9	2.29151	1.9438
8098379	WDR17	1.55703	2.66534
8133314	NCF1	1.93414	2.28743
8140227	NCF1	1.92336	2.28582
8146945	GDAP1	1.62374	2.56842
8133518	NCF1	1.88524	2.26241
7953333	CD27	1.83953	2.29838
8157650	PTGS1	1.92746	2.11244
7894292	-	2.14043	1.86108
7995783	MT2A	2.11819	1.82363
8006621	CCL4L1	1.98119	1.79766
8019651	CCL4L1	1.98119	1.79766
8099841	TLR6	1.71904	1.98437
7990818	BCL2A1	1.7581	1.92011
7979721	C14orf83	1.9514	1.72503
8085984	OSBPL10	1.76468	1.90265
8006608	CCL4L1	1.92884	1.71979
ENST00000245183	-	2.00065	1.62623
7909455	TRAF3IP3	1.79268	1.79901
7940287	MS4A1	1.77555	1.81303
8095362	MT2A	1.87121	1.66728
8048940	SP100	1.6822	1.84762
7906720	FCER1G	1.60834	1.91724
ENST00000410320	-	1.79628	1.71688
8028104	HCST	1.54592	1.94608
7962375	PRICKLE1	1.88681	1.59326
8026350	CLEC17A	1.54418	1.91399
7892740	-	1.71774	1.72285
8030677	MYBPC2	1.69378	1.74643
8095376	MT2A	1.76553	1.61939
8148572	LY6E	1.64869	1.73556
8067279	CTSZ	1.67874	1.70385
8076176	CBX6	1.5607	1.81467
8102800	SLC7A11	1.65305	1.67749
7896518	-	1.69187	1.63839
7906767	FCGR2C	1.58059	1.67577
8010454	RNF213	1.64289	1.58581
8038556	NAPSA	1.58056	1.61771
7895781	-	1.50269	1.69478
7914184	PTAFR	1.56794	1.57654
8126035	CPNE5	1.5984	1.52552
8178826	HLA-DQB1	1.56922	1.54775
8180022	HLA-DQB1	1.56922	1.54775
8172905	HSD17B10	1.50407	1.55986
8072876	LGALS1	1.51975	1.5192
8151824	RAD54B	0.664619	0.660344
8057732	TMEM194B	0.661416	0.663358
7901192	RAD54L	0.65858	0.661379
8146024	ADAM32	0.655011	0.659759
7991777	C4orf46	0.65749	0.657102
8156905	TMEFF1	0.665721	0.647715
7929012	STAMBPL1	0.668737	0.642817
8127109	ICK	0.65531	0.647198
8023766	RTTN	0.656825	0.644986
8055476	-	0.632396	0.665634
7985829	FANCI	0.629841	0.667662
8010260	BIRC5	0.642964	0.651154
7892633	-	0.629632	0.663036
7910997	EXO1	0.639497	0.652233
8085628	ANKRD28	0.621592	0.668218
7962013	ERGIC2	0.636353	0.648842
7909568	DTL	0.664845	0.618399
8156826	TGFBR1	0.638001	0.644079
8162601	ZNF367	0.612839	0.667931
7904131	DCLRE1B	0.630431	0.648492
7933707	ZWINT	0.642826	0.630885
7895294	-	0.617538	0.653745
7982294	OTUD7A	0.651664	0.617923
8072170	KREMEN1	0.642679	0.624014
ENST00000388538	-	0.624754	0.638133
8008310	EME1	0.602967	0.657139
7997839	CDT1	0.607839	0.651316
7927146	CSGALNACT2	0.650103	0.606076
7901418	BTF3L4	0.601339	0.653985
8145652	LEPROTL1	0.602645	0.651059
7926821	MASTL	0.610969	0.641335
8116559	IRF4	0.611965	0.640136
7976160	TDP1	0.645935	0.604691
7895442	-	0.660683	0.588515
8099506	TAPT1	0.616272	0.63287
8102362	TIFA	0.620675	0.627145
8016094	GJC1	0.667963	0.579146
7926259	MCM10	0.626753	0.618905
8019842	TYMS	0.617085	0.626245
7894569	-	0.659887	0.583256
7964347	TMEM194A	0.581951	0.660335
8063043	UBE2C	0.586304	0.654883
8097586	GAB1	0.612062	0.627332
7997381	CENPN	0.572608	0.664794
7952830	NCAPD3	0.636984	0.59815
7949518	FIBP	0.65447	0.580533
8156060	TLE4	0.581165	0.651804
8034772	ASF1B	0.639914	0.589678
8180257	CEP170	0.629326	0.599437
7894803	-	0.583332	0.645049
8040712	CENPA	0.606025	0.62142
7940600	INCENP	0.601802	0.623448
7923426	UBE2T	0.651533	0.572874
7895245	-	0.606677	0.61738
7893290	-	0.59509	0.628555
7893484	-	0.66148	0.561972
7914851	CLSPN	0.556719	0.666511
8027233	ZNF101	0.638678	0.583276
8140035	-	0.605228	0.616674
8086880	CDC25A	0.636662	0.584786
8171837	KLHL15	0.66126	0.559019
7926896	CKS1B	0.652342	0.567861
7945014	CHEK1	0.585195	0.634913
7989657	KIAA0101	0.581153	0.637598
8180359	PDE4DIP	0.569529	0.649162
7895467	-	0.592575	0.6242
7985873	C15orf42	0.59253	0.623581
8102643	CCNA2	0.562479	0.653025
7955019	ARID2	0.586434	0.625725
7991357	-	0.647293	0.564345
8163972	RC3H2	0.573808	0.637554
7933855	RTKN2	0.637793	0.57345
8147848	OXR1	0.580469	0.630636
8073858	GTSE1	0.573017	0.636018
8055426	MCM6	0.572723	0.632962
8074780	YPEL1	0.547781	0.655115
8057394	SESTD1	0.557089	0.644093
7893401	-	0.588384	0.610969
7894859	-	0.550739	0.647706
8155707	TJP2	0.62684	0.570734
7895283	-	0.602211	0.595239
8093500	TACC3	0.561563	0.633721
8152668	ATAD2	0.629396	0.565787
7894283	-	0.566089	0.628028
8135915	C7orf68	0.601868	0.5905
8112327	CKS1B	0.637413	0.554823
8130374	FBXO5	0.552988	0.635846
8135378	PRKAR2B	0.625837	0.560311
7982663	BUB1B	0.5892	0.596114
8157038	SLC44A1	0.600814	0.582092
7949364	CDCA5	0.571494	0.609007
7892552	-	0.536578	0.642015
8012403	AURKB	0.619991	0.55624
7893134	-	0.585601	0.589989
8016099	EFTUD2	0.645532	0.527938
7908409	RGS2	0.540539	0.632791
8103728	HMGB2	0.56068	0.61171
8163063	CTNNAL1	0.535838	0.634451
7893420	-	0.632396	0.537635
8112260	DEPDC1B	0.539771	0.630169
7915926	STIL	0.543074	0.624776
8036710	GMFG	0.562295	0.604745
8105878	RAD17	0.49581	0.66927
8142431	-	0.556121	0.607573
8071646	VPREB1	0.565438	0.595206
7982792	RAD51	0.595693	0.563857
8043602	NCAPH	0.542265	0.614144
7894508	-	0.503342	0.65045
7914878	-	0.527799	0.625981
7967358	PITPNM2	0.593442	0.55739
7893471	-	0.592078	0.557298
7900167	CDCA8	0.48271	0.664297
7938366	-	0.538852	0.607548
7916316	TMEM48	0.592423	0.55267
8003204	GINS2	0.562268	0.581923
7953765	RIMKLB	0.566886	0.57598
8098177	KLHL2	0.564819	0.577095
7895511	-	0.59413	0.547644
7909708	CENPF	0.507996	0.63319
7926531	ARL5B	0.6069	0.532595
8089875	POLQ	0.553628	0.58462
7959408	KNTC1	0.520247	0.617534
8061579	TPX2	0.481584	0.654697
ENST00000386985	-	0.485681	0.649612
7893213	-	0.476881	0.657417
7960340	FOXM1	0.535597	0.598453
7988537	CEP152	0.533411	0.600323
8102371	LOC91431	0.541634	0.591865
7982287	ARHGAP11B	0.492621	0.638293
7929132	PCGF5	0.58632	0.543394
7940147	FAM111B	0.520316	0.605358
8103932	MLF1IP	0.49992	0.625313
8073062	APOBEC3B	0.481407	0.643651
8019857	NDC80	0.480154	0.642029
7925525	CEP170	0.520157	0.599246
ENST00000387426	-	0.616285	0.501931
7979281	WDHD1	0.522133	0.594756
7972737	LIG4	0.520731	0.596023
8017421	CCDC47	0.491894	0.622364
8006187	ATAD5	0.505401	0.608568
8041995	SPTBN1	0.534292	0.578144
7906852	UHMK1	0.667778	0.443926
7924096	NEK2	0.497821	0.613808
8001133	SHCBP1	0.542837	0.562475
7909689	SMYD2	0.603661	0.499089
ENST00000384057	-	0.514356	0.587353
8007071	CDC6	0.542438	0.558326
8145570	ESCO2	0.481598	0.616794
8095187	CEP135	0.495566	0.602695
8052669	SERTAD2	0.532414	0.563259
7971866	DIAPH3	0.471317	0.621592
8113602	CCDC112	0.450453	0.638231
7955736	ESPL1	0.547982	0.539225
7902913	CDC7	0.517069	0.569004
ENST00000411404	-	0.573482	0.50849
8132318	ANLN	0.473954	0.606462
8047288	SGOL2	0.482844	0.596081
8102389	C4orf21	0.50497	0.572084
8129254	MAN1A1	0.564975	0.511168
8114425	CDC25C	0.507419	0.567503
8145418	CDCA2	0.425963	0.647818
8120838	TTK	0.447857	0.625356
7893214	-	0.423634	0.649229
8105828	CCNB1	0.482925	0.58965
8013671	SPAG5	0.499712	0.571965
8014974	TOP2A	0.460116	0.610744
8003116	HSDL1	0.560875	0.509675
8118669	KIFC1	0.476831	0.593118
7906930	NUF2	0.462845	0.605824
8097356	PLK4	0.473882	0.594348
ENST00000364507	-	0.491077	0.572303
7982757	CASC5	0.481351	0.581109
7927710	CDC2	0.427886	0.627392
7923189	KIF14	0.46109	0.591373
8099860	RFC1	0.55604	0.489944
7960702	CDCA3	0.479466	0.565426
8109712	HMMR	0.444847	0.597189
8149955	PBK	0.474674	0.566729
8179564	KIFC1	0.440017	0.596548
8079237	KIF15	0.440697	0.589008
7983969	CCNB2	0.48112	0.53268
8043310	RMND5A	0.476775	0.535311
8098423	NEIL3	0.482436	0.526655
7953351	NCAPD2	0.54417	0.452644
7938687	NUCB2	0.471193	0.520583
8059838	HJURP	0.457375	0.531824
8021286	C18orf54	0.404441	0.579753
8054702	CKAP2L	0.39651	0.586117
7963157	RACGAP1	0.472891	0.506186
7947110	E2F8	0.46786	0.505818
7971486	C13orf18	0.39659	0.570014
8119858	POLH	0.488358	0.476573
7893693	-	0.361776	0.598661
8123989	RANBP9	0.485226	0.473573
7893654	-	0.405372	0.55321
7995354	ORC6L	0.467193	0.491151
8094625	KLHL5	0.40934	0.545284
8122202	MYB	0.525754	0.417831
7937020	MKI67	0.406551	0.533145
7979307	DLGAP5	0.395273	0.543375
8151871	CCNE2	0.48563	0.452688
7923086	ASPM	0.373935	0.560735
8108301	KIF20A	0.391855	0.530344
8078272	NR1D2	0.539539	0.381763
7953218	RAD51AP1	0.416977	0.496622
7983763	MAPK6	0.388471	0.518376
8054580	BUB1	0.435517	0.470319
8077458	EDEM1	0.508867	0.38608
7918457	KCNA3	0.477175	0.403262
7909146	FAM72D	0.471053	0.409348
7904452	FAM72D	0.472089	0.408186
7968132	NUPL1	0.422669	0.457359
8039928	FAM72D	0.472652	0.407367
7919591	FAM72D	0.468282	0.409036
7916898	DEPDC1	0.378249	0.463467
8168794	CENPI	0.358203	0.476514
7893874	-	0.270164	0.555119
8121850	HEY2	0.392175	0.42568
8102560	MAD2L1	0.417776	0.341091
7916167	ORC1L	0.390986	0.352638
7893177	-	0.29274	0.44059
8055465	CXCR4	0.341887	0.343978
7947548	RAG2	0.341711	0.304269
7964852	BEST3	0.265078	0.327896

## Sheet: Table S3
Table S3. Genes identified by Human Gene 1.0 ST Affymetrix GeneChip array modulated by FOXO1 knockdown more than 1.5 fold in least at one of two BL cell lines (adjusted p<0.05; statistics: ANOVA, correction: Benjamini and Hochberg).
		Fold of modulation (F1sh/control)
Probe Set	Gene ID	Namalwa	BL-41
8099826	TLR10	2.51368	3.26056
8037205	CEACAM1	2.02169	3.9077
8048898	SP140	2.61975	2.39673
8038547	-	2.24037	2.71056
8017599	PECAM1	2.10332	2.83261
8059650	SP110	2.59116	2.27854
8082035	CD86	2.18164	2.57255
7963614	ITGB7	2.21319	2.50481
7929065	IFIT1	5.38763	1.06269
7914112	FGR	2.35732	2.01735
7943969	HTR3A	1.13395	5.17665
7902541	IFI44L	3.78759	0.893934
7929047	IFIT2	3.36242	0.990075
7938629	PDE3B	0.968464	3.15953
8004184	XAF1	2.96997	0.962047
8019731	CCL3L1	3.91225	1.38908
8014391	CCL3L1	3.91225	1.38908
8014414	CCL3L1	3.91225	1.38908
8101587	MAPK10	1.14992	3.20703
7904244	C1orf161	0.972716	2.78367
7912515	NPPA	1.16045	2.94913
8011713	CXCL16	1.08628	2.66436
8078380	ZNF860	0.923152	2.65629
7902553	IFI44	2.593	1.06687
8096617	BANK1	0.981616	2.42792
7914127	IFI6	2.42948	1.02892
8011826	C17orf87	1.15836	2.6668
7929052	IFIT3	2.4167	0.95246
8068713	MX1	2.41793	0.948323
8140971	SAMD9L	3.40766	1.51184
8046815	ZNF804A	1.00723	2.19625
8085676	DAZL	1.05656	2.24463
8140478	PION	1.06807	2.25466
8115490	ADAM19	1.08921	2.25564
7921652	SLAMF1	1.08694	2.24725
8033420	FCER2	1.36181	2.79005
7918426	SLC16A4	0.868116	2.32537
8101971	PPP3CA	1.03993	2.08603
7948565	CYBASC3	1.31205	2.58098
8002041	ATP6V0D1	1.27314	2.45204
7944335	CXCR5	1.54558	2.87348
8102831	C4orf49	0.869296	2.10335
8110055	CPEB4	1.27415	2.2887
8095343	STAP1	1.29238	2.2669
7921625	SLAMF6	1.40433	2.46016
7957260	GLIPR1	1.23921	2.16325
8098379	WDR17	1.55703	2.66534
7939546	CD82	1.20996	2.05618
8119132	FGD2	1.65068	2.68386
8066117	SAMHD1	1.31824	2.1413
8072798	CYTH4	1.47987	2.36566
7917954	FRRS1	1.26988	2.02402
8146945	GDAP1	1.62374	2.56842
8082673	ACPP	1.35349	2.08719
8117243	LRRC16A	1.42742	2.10243
8140967	SAMD9	2.0723	1.45908
8178199	HLA-DQA1	1.42543	2.00389
8179489	HLA-DQA1	1.42543	2.00389
8157524	-	2.0251	1.4768
8138466	MACC1	1.94	2.65851
7953333	CD27	1.83953	2.29838
ENST00000245183	-	2.00065	1.62623
8133518	NCF1	1.88524	2.26241
8140227	NCF1	1.92336	2.28582
8133314	NCF1	1.93414	2.28743
8102912	TBC1D9	2.29151	1.9438
7995783	MT2A	2.11819	1.82363
8157650	PTGS1	1.92746	2.11244
7990345	SEMA7A	1.50417	1.01049
7956251	IL23A	0.998587	0.655219
ENST00000393845	-	1.517	1.01598
8043431	IGKC	0.651063	1.00378
8142554	AASS	0.655896	1.01396
8093494	CRIPAK	0.96839	1.50135
8141466	GPC2	0.972426	0.66238
8148501	PTP4A3	1.55024	1.00373
8052956	EXOC6B	1.00069	1.56044
8047738	NRP2	1.0175	1.53517
7904340	MAN1A2	1.0392	1.51202
ENST00000364829	-	0.978681	0.649427
ENST00000386572	-	0.646508	1.019
7954810	LRRK2	0.978436	1.55312
8175811	FAM58A	0.644468	0.976641
7988833	LYSMD2	1.53134	1.03928
8025076	VAV1	1.04664	1.52291
8128123	RRAGD	0.648712	0.965715
8109677	GABRG2	0.936941	1.50445
8167220	SSX6	0.967974	0.64178
7963244	TFCP2	1.0697	1.50894
7909011	MDM4	0.643049	0.963128
8129637	VNN2	0.972298	1.57469
8038967	ZNF83	0.660376	1.0737
8085665	RFTN1	1.07879	1.5115
8130176	ULBP3	1.03771	1.57506
7912496	MTHFR	1.00383	1.63172
8058927	TMBIM1	0.965883	1.5865
8124040	ATXN1	1.0311	1.59371
7996064	GPR114	1.58113	1.04195
7973902	SRP54	0.664509	1.09775
8088919	ROBO1	0.99614	1.64705
7908388	RGS1	0.985433	0.61283
ENST00000338567	IGHG1	0.603155	1.00158
8151101	MYBL1	0.64279	1.06925
7999562	PARN	1.03452	1.61474
7946680	BTBD10	0.900358	1.51065
7923917	FAIM3	0.630606	1.0606
7963851	KIAA0748	1.09023	1.54528
8080847	C3orf14	0.611808	1.0311
8051066	MPV17	1.11381	1.51402
7945680	-	1.5007	1.1253
8021914	ADNP2	1.02959	1.64434
8149248	LRLE1	0.64828	0.909957
7995492	ADCY7	1.13124	1.50154
8078066	FGD5	1.07116	0.630073
7945875	FAM86C	1.10952	1.53252
8046213	UBR3	0.625122	0.939087
8135363	PIK3CG	1.11768	1.52675
7897803	PLOD1	1.11196	1.53541
8124307	-	0.648267	0.902901
8081055	CHMP2B	0.950989	1.62688
8088247	ARHGEF3	1.0417	1.64369
8102862	MAML3	1.12435	1.52372
8165866	STS	0.918658	0.63219
7925257	LYST	1.01218	1.70806
8082100	PARP14	1.5636	1.10628
8011823	ZNF594	1.01472	1.7071
8073909	TBC1D22A	1.13505	1.52827
7963092	FMNL3	1.13442	1.52934
7922646	IFRG15	0.870303	1.50998
7918487	DENND2D	1.0416	1.66591
7976976	TECPR2	1.13378	1.53059
8128818	WASF1	0.603749	0.951622
8098752	-	0.990865	1.72527
8046186	KLHL23	0.645129	0.890193
7964701	GNS	1.00367	1.73604
8033667	ZNF558	0.873791	1.52291
8174051	BTK	1.15685	1.50808
8164967	VAV2	1.10677	1.5774
8149749	TNFRSF10D	1.15767	0.661558
8180100	HLA-DPA1	1.16191	1.50869
ENST00000390243	-	0.570746	1.00212
8106411	S100Z	1.00164	1.7549
7993126	ABAT	1.56072	1.1311
8154981	UNC13B	1.0908	1.61902
8047419	CASP8	1.12228	1.57442
8020647	-	0.973552	0.581048
7981290	WARS	1.57527	1.12418
7993825	LOC730092	1.02312	1.73592
7977319	PLD4	1.12194	1.58361
8180240	-	1.13665	1.56374
7929072	IFIT5	1.75264	1.01431
7906622	LY9	1.12354	1.58315
8017964	ABCA6	0.936973	1.6669
7991640	TARSL2	1.15754	1.54162
8007607	RUNDC3A	1.1868	1.50778
7943218	PANX1	0.838283	0.666344
8116921	EDN1	1.15332	1.55435
8090018	PARP9	1.72593	0.962274
7981084	SERPINA9	1.52936	1.1732
7983306	WDR76	0.654058	0.851147
7941537	PACS1	1.10972	1.62224
8052798	AAK1	1.09148	1.65011
8125556	HLA-DPA1	1.15934	1.55412
8178891	HLA-DPA1	1.15934	1.55412
8154836	-	0.617298	0.899048
7921033	IQGAP3	0.856562	0.647876
8034615	TRMT1	1.19621	1.50656
8007885	NSF	1.17487	1.54005
7928119	EIF4EBP2	1.19833	1.51465
7939237	C11orf41	1.03818	1.74841
8145470	DPYSL2	0.663257	0.82894
7913357	ECE1	1.20879	1.50578
7988426	SLC30A4	0.829636	0.66209
ENST00000378836	-	0.631914	1.15152
ENST00000378836	-	0.631914	1.15152
8156043	PSAT1	0.988573	0.554058
7953291	CD9	0.643289	0.847896
8010243	SYNGR2	1.08924	1.68658
8031200	-	1.2326	1.50103
7915590	-	0.570651	1.05789
7994576	-	1.07656	1.72862
7948493	SLC15A3	1.21174	1.53703
8045736	FMNL2	1.23499	1.50903
8022625	SS18	1.21274	1.53773
7957850	GAS2L3	1.05098	0.563267
8124437	HIST1H3F	1.14967	0.615628
7976037	TSHR	0.600614	0.891261
7948364	MPEG1	0.93368	1.7526
8160138	NFIB	0.589115	0.90349
ENST00000392896	-	1.68495	1.11705
7911754	TNFRSF14	1.25151	1.50653
7976443	IFI27	1.6043	0.849408
8025053	TNFSF9	1.22255	1.545
7955063	TMEM106C	0.658342	0.803918
7939839	PTPRJ	1.15112	1.64669
8126288	TREML2	1.18901	1.59743
8103563	DDX60	1.8399	1.03861
8046346	HAT1	0.646114	0.808114
8150698	SNAI2	1.03674	1.84906
7903565	GPSM2	0.597338	0.870581
ENST00000390280	-	0.970628	1.86764
8176375	RPS4Y1	1.17474	1.63831
8085116	EDEM1	0.778511	0.666603
8075130	PITPNB	0.805145	0.643959
8152976	TMEM71	1.02921	1.87584
8059854	ARL4C	0.616059	0.840558
8103998	UFSP2	0.566611	0.913888
8072744	NCF4	1.13051	1.7127
7971780	NEK3	0.800171	1.55414
7984932	SCAMP5	1.58143	1.22994
7939184	TCP11L1	0.655465	0.780245
8046646	OSBPL6	0.5868	1.14768
8060286	DTYMK	0.778954	0.656174
8077262	DTYMK	0.778954	0.656174
8057744	STAT1	1.92054	1.01919
8010426	KIAA1618	1.51277	1.29476
8076387	TNFRSF13C	1.29544	1.51328
7908968	LAX1	1.27421	1.5387
7908041	LAMC1	1.29358	1.51661
8010832	FN3KRP	0.650035	0.783063
7945275	VPS26B	0.771945	0.659384
8070629	-	1.17253	0.596453
8083360	MED12L	0.570793	0.890958
7896817	ISG15	1.85459	0.942883
7991374	IDH2	0.814389	0.624005
8114814	NR3C1	0.536355	0.94716
8036525	MAP4K1	1.30549	1.51214
8113039	MEF2C	1.24308	1.58884
8173414	SLC7A3	0.580517	0.871746
8067221	ZBP1	1.75901	1.12482
7944049	SIDT2	1.22555	1.61604
ENST00000337471	-	1.01779	1.94804
8114365	BRD8	0.648869	0.775259
8020164	GNAL	1.01817	0.512044
8112803	LHFPL2	0.56096	1.11661
7988212	ELL3	0.964177	1.92528
8008029	TBX21	1.95545	1.02184
7961440	PLBD1	0.868869	1.7391
7995362	GPT2	0.755802	0.660797
7968789	C13orf15	1.07821	1.86215
8125713	TAPBP	1.17162	1.71492
8141560	TFR2	1.51109	0.749666
8128247	BACH2	0.634539	0.780083
7930413	DUSP5	1.50298	1.34419
8008185	ABI3	1.59462	1.26699
8007569	C17orf53	0.651456	0.758836
8002249	SMPD3	0.926601	1.87586
8037579	ERCC1	1.3094	1.54709
8045247	PLEKHB2	0.807755	0.610901
7899160	CD52	1.19665	1.69466
7964145	TIMELESS	0.662531	0.744034
7988921	MYO5A	1.2196	1.66369
8176282	PGAM4	0.766894	0.642087
8173729	PGAM4	0.766894	0.642087
7979483	C14orf39	1.03059	1.97117
8150881	PLAG1	0.641918	0.766358
8157246	KIAA1958	0.754091	0.652102
7948612	FADS1	0.980337	0.501124
7948354	GLYATL2	0.961981	1.95951
8157947	ZBTB34	0.643579	0.762241
8072122	-	0.654656	0.747839
7902290	CTH	0.734742	0.665048
7927082	-	0.563282	1.15387
7953873	OVOS2	0.602766	0.807156
8068810	SLC37A1	0.622252	0.780603
7970858	HMGB1	0.648869	0.745164
7927425	WDFY4	1.29134	1.60461
8180407	NPM1	0.727642	0.662779
8174076	GLA	0.73078	0.659429
7965480	PGAM1	0.795151	0.605156
8025601	ICAM1	0.648343	0.741953
7962151	DENND5B	1.18155	1.76317
7929624	PGAM1	0.805134	0.595755
8178220	HLA-DPB1	1.34267	1.55358
ENST00000364619	-	0.628694	1.31171
8013450	LGALS9B	1.85935	1.12246
8117600	HIST1H2BN	0.765291	0.625534
7958152	PGAM1	0.790918	0.603753
8084766	TP63	0.623253	0.764284
8080676	PDE12	0.738326	0.645008
7963054	TUBA1A	0.716933	0.663924
8047078	MFSD6	0.752707	0.632356
8076998	PLXNB2	1.3779	1.52642
8035050	RASAL3	1.36745	1.53924
8152255	SLC25A32	1.37517	1.53123
7965094	E2F7	0.618408	0.76791
7927405	WDFY4	1.30138	1.62413
8075063	HPS4	0.749931	0.629815
8161632	PTAR1	0.665574	0.708426
8170390	IDS	1.37811	1.53955
8075720	APOL2	1.76963	1.19934
7963289	BIN2	1.0812	1.96416
8048257	PNKD	1.2783	1.66258
7982712	C15orf23	0.646033	0.727828
8151890	TP53INP1	1.01023	0.473488
8084100	USP13	0.64002	0.731673
8105481	GAPT	0.91482	1.95458
7903592	KIAA1324	1.18406	0.553997
8142540	FAM3C	0.714983	0.654266
7906107	SEMA4A	1.16389	1.83831
8139500	TNS3	1.27938	1.67317
7981157	-	0.591033	0.790354
8133413	LIMK1	1.22374	1.75231
8061725	ASXL1	0.609002	0.765307
8046726	SSFA2	0.751138	0.620107
8166442	FAM3C	0.716968	0.64877
7920271	S100A4	1.32449	1.62354
8048926	SP140L	1.32718	1.62124
7913644	E2F2	0.657171	0.70625
7932109	SEPHS1	0.719567	0.644915
7974229	KLHDC2	0.550403	0.842378
8123651	TUBB2B	1.22799	0.568511
8007228	ATP6V0A1	1.25595	1.72103
ENST00000390285	-	1.21533	1.77865
7966189	FOXN4	0.885056	0.521989
8081779	ZDHHC23	0.765179	0.603188
8160151	ZDHHC21	1.09287	1.98309
7949948	C11orf24	1.21377	1.78846
7959893	GPR133	1.38763	1.56465
ENST00000362570	-	0.618931	0.743982
8062571	FAM83D	0.647086	0.711601
8180166	TAPBP	1.16619	1.86245
8116807	SNRNP48	0.598495	0.767527
7980828	CCDC88C	0.616084	0.745123
8040365	TRIB2	1.35643	1.60959
8077731	FANCD2	0.638961	0.716709
8178977	TAPBP	1.18083	1.85099
7987475	PLCB2	1.45686	1.50449
8164918	SLC2A6	1.39829	1.57223
7915333	RIMS3	0.758541	0.597997
7950391	PGM2L1	0.636327	0.712553
7977786	SLC7A7	1.30346	1.69272
7960910	AICDA	0.558001	0.807811
7976216	C14orf159	1.35689	1.63732
8075182	XBP1	0.662246	0.679149
7962487	-	0.605538	0.742704
8175593	IDS	1.45269	1.53206
7993776	LOC81691	0.636605	0.703933
7980496	C14orf145	0.660578	0.678105
8003583	KIF22	0.661164	0.676954
8085193	LOC440944	0.798653	0.55976
8072757	CSF2RB	1.45395	1.54032
8078248	HMGB1	0.66232	0.673057
ENST00000365030	-	0.834209	1.87253
8089478	GCET2	0.730725	0.608872
7983650	SLC27A2	0.445918	0.99645
8156290	CKS2	0.643713	0.68992
8005458	LGALS9C	1.90299	1.18439
8099721	KIAA0746	1.23786	1.82083
8056837	GPR155	0.660138	0.671361
8047784	ZDBF2	0.684489	0.646867
8170468	HMGB3	0.671356	0.659498
8160935	FANCG	0.675646	0.653822
7910950	KMO	1.74504	1.29955
8140319	HIP1	0.589445	0.747047
8139411	TMED4	1.3509	1.68333
8099834	TLR1	1.15083	1.97855
8151824	RAD54B	0.664619	0.660344
8030277	CD37	1.41578	1.61038
8011011	-	0.708417	0.618609
8003601	C16orf54	1.24693	1.83286
8000702	C16orf54	1.24693	1.83286
7959052	RFC5	0.604301	0.722065
7942832	C11orf82	0.632212	0.689695
7961026	OVOS2	0.554923	0.785438
7901192	RAD54L	0.65858	0.661379
7970763	FLT1	0.616456	0.70598
7985001	NEIL1	0.528443	0.821601
7913705	CNR2	1.29424	1.77977
8046488	CDCA7	0.724727	0.598179
8072876	LGALS1	1.51975	1.5192
8118594	HLA-DPB1	1.40124	1.64855
8085033	LMLN	1.36777	1.6901
7929012	STAMBPL1	0.668737	0.642817
8172905	HSD17B10	1.50407	1.55986
8180390	HISPPD2A	1.32469	1.77281
7929078	KIF20B	0.556838	0.762437
7952986	HSN2	0.559287	0.758142
8178833	HLA-DOB	1.62471	1.45188
8023766	RTTN	0.656825	0.644986
7966878	CIT	0.618163	0.68293
8094870	SHISA3	1.14653	0.483678
8037123	POU2F2	1.49864	1.59049
7930139	TRIM8	1.26895	1.88176
8010260	BIRC5	0.642964	0.651154
8060988	BTBD3	0.934865	0.447385
7956910	CAND1	0.68599	0.60926
7978846	POLE2	0.54926	0.760922
8074939	CHCHD10	1.35833	1.76225
7910997	EXO1	0.639497	0.652233
8116548	DUSP22	0.702446	0.588723
7953532	ENO2	0.57842	0.712237
8178826	HLA-DQB1	1.56922	1.54775
8180022	HLA-DQB1	1.56922	1.54775
8179519	HLA-DPB1	1.4572	1.66798
8156826	TGFBR1	0.638001	0.644079
8067167	AURKA	0.548187	0.749323
8124813	MDC1	0.696329	0.589143
8178404	MDC1	0.696329	0.589143
8126035	CPNE5	1.5984	1.52552
8162601	ZNF367	0.612839	0.667931
8126371	CCND3	0.703387	0.581487
7976336	UBR7	0.574556	0.711576
7904131	DCLRE1B	0.630431	0.648492
8125470	HLA-DOB	1.64619	1.48737
8169859	SASH3	1.34335	1.83333
7916747	JAK1	0.562693	0.720785
8129953	HIVEP2	0.750784	0.53961
8155214	MELK	0.586243	0.690757
7914184	PTAFR	1.56794	1.57654
8008784	PRR11	0.540524	0.747896
8027837	CD22	1.96767	1.25797
8082350	MCM2	0.693607	0.581427
8072170	KREMEN1	0.642679	0.624014
8125530	HLA-DMB	1.34007	1.87402
8098121	RAPGEF2	0.673313	0.590607
8062016	DYNLRB1	1.39621	1.80298
7907657	RALGPS2	1.29306	1.9472
8008310	EME1	0.602967	0.657139
ENST00000390638	-	0.682552	0.580247
7997839	CDT1	0.607839	0.651316
7976621	VRK1	0.582496	0.679135
8180078	HLA-DMB	1.3231	1.91388
8089372	KIAA1524	0.554108	0.71169
7901418	BTF3L4	0.601339	0.653985
8109639	PTTG1	0.580139	0.677865
7938364	-	0.58005	0.677325
8003844	GSG2	0.558202	0.703523
8145652	LEPROTL1	0.602645	0.651059
7926821	MASTL	0.610969	0.641335
8116559	IRF4	0.611965	0.640136
8038556	NAPSA	1.58056	1.61771
8029219	TMEM145	1.41156	1.813
8147573	OSR2	0.579833	0.671379
7929334	CEP55	0.552061	0.704822
8166797	MID1IP1	0.735512	0.528952
8173506	ERCC6L	0.57109	0.680591
7906564	PEA15	1.31561	1.95592
8016094	GJC1	0.667963	0.579146
8051501	EIF2AK2	1.47577	1.75438
7949746	POLD4	1.4971	1.73307
8072004	IGLL3	0.455404	0.845596
8038824	SIGLEC10	1.49751	1.73425
7964347	TMEM194A	0.581951	0.660335
7949873	ACY3	1.44782	1.79747
7995838	MT1X	1.43862	1.81059
8010454	RNF213	1.64289	1.58581
7934026	DNA2	0.534496	0.716615
7952830	NCAPD3	0.636984	0.59815
7997381	CENPN	0.572608	0.664794
8145922	DDHD2	0.527612	0.720735
7949518	FIBP	0.65447	0.580533
8156060	TLE4	0.581165	0.651804
7906767	FCGR2C	1.58059	1.67577
8034772	ASF1B	0.639914	0.589678
8040712	CENPA	0.606025	0.62142
7932214	ACBD7	0.540498	0.694892
7940600	INCENP	0.601802	0.623448
8059413	DOCK10	0.810352	0.461474
8047187	CCDC150	0.465512	0.802487
8035380	IL12RB1	1.34399	1.99235
7923426	UBE2T	0.651533	0.572874
7906777	FCGR2B	1.48081	1.81004
8027233	ZNF101	0.638678	0.583276
8086880	CDC25A	0.636662	0.584786
7945014	CHEK1	0.585195	0.634913
7955195	TROAP	0.526761	0.704651
7914851	CLSPN	0.556719	0.666511
7926896	CKS1B	0.652342	0.567861
8007620	GRN	1.44443	1.86969
8180359	PDE4DIP	0.569529	0.649162
8171837	KLHL15	0.66126	0.559019
8040578	CENPO	0.537088	0.68411
8102643	CCNA2	0.562479	0.653025
7991406	PRC1	0.531087	0.690441
8152988	SLA	1.41394	1.93098
8163972	RC3H2	0.573808	0.637554
7933855	RTKN2	0.637793	0.57345
7991357	-	0.647293	0.564345
8073858	GTSE1	0.573017	0.636018
7994109	PLK1	0.494894	0.734477
8094278	NCAPG	0.510595	0.710787
7922717	RGS16	1.43644	1.92317
7994826	ITGAL	1.4349	1.92948
8102800	SLC7A11	1.65305	1.67749
8083941	ECT2	0.53647	0.671123
8074780	YPEL1	0.547781	0.655115
8155707	TJP2	0.62684	0.570734
8093500	TACC3	0.561563	0.633721
7984540	KIF23	0.5231	0.676232
8112327	CKS1B	0.637413	0.554823
8076176	CBX6	1.5607	1.81467
8116734	LY86	1.45849	1.95158
7982663	BUB1B	0.5892	0.596114
ENST00000388572	-	0.468071	0.748503
8095376	MT2A	1.76553	1.61939
8157038	SLC44A1	0.600814	0.582092
8067279	CTSZ	1.67874	1.70385
8148572	LY6E	1.64869	1.73556
7949364	CDCA5	0.571494	0.609007
8074909	IGLL1	0.459915	0.753281
8012403	AURKB	0.619991	0.55624
7901010	KIF2C	0.500586	0.68618
8103728	HMGB2	0.56068	0.61171
7976451	PPP4R4	0.415149	0.825088
8016099	EFTUD2	0.645532	0.527938
7974404	CDKN3	0.469231	0.725416
8112260	DEPDC1B	0.539771	0.630169
8036710	GMFG	0.562295	0.604745
8163063	CTNNAL1	0.535838	0.634451
8139845	-	0.393395	0.863998
7915926	STIL	0.543074	0.624776
8026350	CLEC17A	1.54418	1.91399
8030677	MYBPC2	1.69378	1.74643
7911096	-	0.49757	0.678881
8071646	VPREB1	0.565438	0.595206
7982792	RAD51	0.595693	0.563857
ENST00000384029	-	0.337519	1.00751
8100464	NMU	0.35256	0.94651
8043602	NCAPH	0.542265	0.614144
7962375	PRICKLE1	1.88681	1.59326
8028104	HCST	1.54592	1.94608
7967358	PITPNM2	0.593442	0.55739
7914878	-	0.527799	0.625981
7916316	TMEM48	0.592423	0.55267
7938366	-	0.538852	0.607548
8003204	GINS2	0.562268	0.581923
7953765	RIMKLB	0.566886	0.57598
7906720	FCER1G	1.60834	1.91724
7982358	ARHGAP11A	0.463757	0.698862
8089875	POLQ	0.553628	0.58462
8117165	SOX4	1.26336	0.408883
7926531	ARL5B	0.6069	0.532595
8048940	SP100	1.6822	1.84762
7909708	CENPF	0.507996	0.63319
7900167	CDCA8	0.48271	0.664297
8095362	MT2A	1.87121	1.66728
7960340	FOXM1	0.535597	0.598453
7929132	PCGF5	0.58632	0.543394
8061579	TPX2	0.481584	0.654697
7940147	FAM111B	0.520316	0.605358
7940287	MS4A1	1.77555	1.81303
7979281	WDHD1	0.522133	0.594756
7972737	LIG4	0.520731	0.596023
7909455	TRAF3IP3	1.79268	1.79901
8073062	APOBEC3B	0.481407	0.643651
ENST00000387426	-	0.616285	0.501931
8041995	SPTBN1	0.534292	0.578144
7976554	-	0.365375	1.19165
7982889	NUSAP1	0.449225	0.68231
8017421	CCDC47	0.491894	0.622364
7924096	NEK2	0.497821	0.613808
8001133	SHCBP1	0.542837	0.562475
8006608	CCL4L1	1.92884	1.71979
7909689	SMYD2	0.603661	0.499089
8085984	OSBPL10	1.76468	1.90265
7979721	C14orf83	1.9514	1.72503
8145570	ESCO2	0.481598	0.616794
7906852	UHMK1	0.667778	0.443926
7955736	ESPL1	0.547982	0.539225
8099841	TLR6	1.71904	1.98437
ENST00000411404	-	0.573482	0.50849
8129254	MAN1A1	0.564975	0.511168
8114425	CDC25C	0.507419	0.567503
8047288	SGOL2	0.482844	0.596081
8003116	HSDL1	0.560875	0.509675
8013671	SPAG5	0.499712	0.571965
8105828	CCNB1	0.482925	0.58965
8118669	KIFC1	0.476831	0.593118
8014974	TOP2A	0.460116	0.610744
8019651	CCL4L1	1.98119	1.79766
8006621	CCL4L1	1.98119	1.79766
7906930	NUF2	0.462845	0.605824
7982757	CASC5	0.481351	0.581109
8145418	CDCA2	0.425963	0.647818
7923189	KIF14	0.46109	0.591373
7960702	CDCA3	0.479466	0.565426
8149955	PBK	0.474674	0.566729
7927710	CDC2	0.427886	0.627392
8179564	KIFC1	0.440017	0.596548
7983969	CCNB2	0.48112	0.53268
8043310	RMND5A	0.476775	0.535311
7953351	NCAPD2	0.54417	0.452644
7938687	NUCB2	0.471193	0.520583
8059838	HJURP	0.457375	0.531824
7963157	RACGAP1	0.472891	0.506186
7947110	E2F8	0.46786	0.505818
8119858	POLH	0.488358	0.476573
8054702	CKAP2L	0.39651	0.586117
8123989	RANBP9	0.485226	0.473573
7995354	ORC6L	0.467193	0.491151
7971486	C13orf18	0.39659	0.570014
8094625	KLHL5	0.40934	0.545284
8151871	CCNE2	0.48563	0.452688
8122202	MYB	0.525754	0.417831
7937020	MKI67	0.406551	0.533145
7979307	DLGAP5	0.395273	0.543375
7923086	ASPM	0.373935	0.560735
8108301	KIF20A	0.391855	0.530344
7953218	RAD51AP1	0.416977	0.496622
8078272	NR1D2	0.539539	0.381763
8054580	BUB1	0.435517	0.470319
8077458	EDEM1	0.508867	0.38608
7968132	NUPL1	0.422669	0.457359
7909146	FAM72D	0.471053	0.409348
7904452	FAM72D	0.472089	0.408186
8039928	FAM72D	0.472652	0.407367
7919591	FAM72D	0.468282	0.409036
7916898	DEPDC1	0.378249	0.463467
8168794	CENPI	0.358203	0.476514
8121850	HEY2	0.392175	0.42568
8102560	MAD2L1	0.417776	0.341091
7916167	ORC1L	0.390986	0.352638
7964852	BEST3	0.265078	0.327896

## Sheet: Table S4
Table S4. The core-enriched genes in "Genes modulated by FOXO1 knockdown more than 1.5 fold at least in one of two BL cell lines"
Gene set: "HALLMARK_E2F_TARGETS"
PROBE	GENE SYMBOL	GENE TITLE	RANK IN GENE LIST	RANK METRIC SCORE	RUNNING ES	CORE ENRICHMENT
1	CKS2	CDC28 protein kinase regulatory subunit 2	303	-0.142	-0.5707	No
2	TIMELESS	timeless homolog (Drosophila)	324	-0.156	-0.5912	No
3	KIF22	kinesin family member 22	334	-0.165	-0.5894	No
4	CIT	citron (rho-interacting, serine/threonine kinase 21)	362	-0.181	-0.6206	Yes
5	MCM2	MCM2 minichromosome maintenance deficient 2, mitotin (S. cerevisiae)	364	-0.183	-0.6012	Yes
6	PLK1	polo-like kinase 1 (Drosophila)	369	-0.185	-0.5874	Yes
7	HMGB2	high-mobility group box 2	380	-0.191	-0.5846	Yes
8	AURKA	aurora kinase A	385	-0.193	-0.5698	Yes
9	UBR7	-	388	-0.194	-0.5511	Yes
10	BIRC5	baculoviral IAP repeat-containing 5 (survivin)	389	-0.194	-0.5286	Yes
11	PTTG1	pituitary tumor-transforming 1	392	-0.194	-0.5098	Yes
12	UBE2T	ubiquitin-conjugating enzyme E2T (putative)	397	-0.196	-0.4947	Yes
13	CHEK1	CHK1 checkpoint homolog (S. pombe)	401	-0.2	-0.4772	Yes
14	ASF1B	ASF1 anti-silencing function 1 homolog B (S. cerevisiae)	415	-0.208	-0.4781	Yes
15	CDC25A	cell division cycle 25A	422	-0.211	-0.4652	Yes
16	HMGB3	high-mobility group box 3	427	-0.213	-0.4481	Yes
17	KIF2C	kinesin family member 2C	434	-0.216	-0.4346	Yes
18	MELK	maternal embryonic leucine zipper kinase	440	-0.219	-0.4187	Yes
19	AURKB	aurora kinase B	450	-0.225	-0.41	Yes
20	TOP2A	topoisomerase (DNA) II alpha 170kDa	453	-0.228	-0.3873	Yes
21	TACC3	transforming, acidic coiled-coil containing protein 3	455	-0.228	-0.3626	Yes
22	WEE1	WEE1 homolog (S. pombe)	459	-0.232	-0.3414	Yes
23	CDCA8	cell division cycle associated 8	462	-0.235	-0.3179	Yes
24	DCLRE1B	DNA cross-link repair 1B (PSO2 homolog, S. cerevisiae)	472	-0.241	-0.3073	Yes
25	CDKN3	cyclin-dependent kinase inhibitor 3 (CDK2-associated dual specificity phosphatase)	487	-0.255	-0.3047	Yes
26	MKI67	antigen identified by monoclonal antibody Ki-67	490	-0.26	-0.2783	Yes
27	NCAPD2	non-SMC condensin I complex, subunit D2	492	-0.261	-0.2498	Yes
28	ESPL1	extra spindle poles like 1 (S. cerevisiae)	501	-0.271	-0.2337	Yes
29	CCNB2	cyclin B2	504	-0.277	-0.2053	Yes
30	CDCA3	cell division cycle associated 3	514	-0.29	-0.1889	Yes
31	RACGAP1	Rac GTPase activating protein 1	519	-0.293	-0.1625	Yes
32	E2F8	E2F transcription factor 8	529	-0.308	-0.144	Yes
33	RAD51AP1	RAD51 associated protein 1	540	-0.334	-0.1244	Yes
34	DLGAP5	-	541	-0.334	-0.0854	Yes
35	MAD2L1	MAD2 mitotic arrest deficient-like 1 (yeast)	547	-0.424	-0.0456	Yes
36	DEPDC1	DEP domain containing 1	548	-0.441	0.0058	Yes

## Sheet: Table S5
Table S5. The core-enriched genes in "Genes modulated by FOXO1 knockdown more than 1.5 fold at least in one of two BL cell lines"
Gene set: "HALLMARK_G2M_CHECKPOINT"
PROBE	GENE SYMBOL	GENE TITLE	RANK IN GENE LIST	RANK METRIC SCORE	RUNNING ES	CORE ENRICHMENT
1	MT2A	metallothionein 2A	100	0.195	-0.1759	No
2	SS18	synovial sarcoma translocation, chromosome 18	206	0.124	-0.3691	No
3	CKS2	CDC28 protein kinase regulatory subunit 2	303	-0.142	-0.5428	No
4	DTYMK	deoxythymidylate kinase (thymidylate kinase)	314	-0.149	-0.5467	No
5	KIF22	kinesin family member 22	334	-0.165	-0.5667	Yes
6	EXO1	exonuclease 1	342	-0.171	-0.5624	Yes
7	E2F2	E2F transcription factor 2	343	-0.172	-0.5442	Yes
8	MCM2	MCM2 minichromosome maintenance deficient 2, mitotin (S. cerevisiae)	364	-0.183	-0.5643	Yes
9	PRC1	protein regulator of cytokinesis 1	366	-0.184	-0.5469	Yes
10	PLK1	polo-like kinase 1 (Drosophila)	369	-0.185	-0.5313	Yes
11	KIF20B	-	379	-0.191	-0.5289	Yes
12	AURKA	aurora kinase A	385	-0.193	-0.5184	Yes
13	BIRC5	baculoviral IAP repeat-containing 5 (survivin)	389	-0.194	-0.5039	Yes
14	PTTG1	pituitary tumor-transforming 1	392	-0.194	-0.4874	Yes
15	KIF23	kinesin family member 23	393	-0.195	-0.4669	Yes
16	CCNA2	cyclin A2	394	-0.195	-0.4463	Yes
17	CHEK1	CHK1 checkpoint homolog (S. pombe)	401	-0.2	-0.437	Yes
18	RAD54L	RAD54-like (S. cerevisiae)	404	-0.201	-0.4197	Yes
19	CENPF	centromere protein F, 350/400ka (mitosin)	410	-0.207	-0.4077	Yes
20	CDC25A	cell division cycle 25A	422	-0.211	-0.4071	Yes
21	STIL	SCL/TAL1 interrupting locus	426	-0.213	-0.3906	Yes
22	HMGB3	high-mobility group box 3	427	-0.213	-0.3682	Yes
23	CENPA	centromere protein A	428	-0.213	-0.3458	Yes
24	NUSAP1	nucleolar and spindle associated protein 1	429	-0.213	-0.3234	Yes
25	KIF2C	kinesin family member 2C	434	-0.216	-0.3085	Yes
26	INCENP	inner centromere protein antigens 135/155kDa	435	-0.217	-0.2856	Yes
27	TROAP	trophinin associated protein (tastin)	441	-0.22	-0.2723	Yes
28	AURKB	aurora kinase B	450	-0.225	-0.2643	Yes
29	TPX2	TPX2, microtubule-associated, homolog (Xenopus laevis)	452	-0.225	-0.2426	Yes
30	TOP2A	topoisomerase (DNA) II alpha 170kDa	453	-0.228	-0.2186	Yes
31	TACC3	transforming, acidic coiled-coil containing protein 3	455	-0.228	-0.1965	Yes
32	GINS2	GINS complex subunit 2 (Psf2 homolog)	475	-0.243	-0.2082	Yes
33	CDKN3	cyclin-dependent kinase inhibitor 3 (CDK2-associated dual specificity phosphatase)	487	-0.255	-0.203	Yes
34	MKI67	antigen identified by monoclonal antibody Ki-67	490	-0.26	-0.1796	Yes
35	CASC5	cancer susceptibility candidate 5	496	-0.266	-0.1614	Yes
36	ESPL1	extra spindle poles like 1 (S. cerevisiae)	501	-0.271	-0.1407	Yes
37	POLQ	polymerase (DNA directed), theta	503	-0.274	-0.1138	Yes
38	CCNB2	cyclin B2	504	-0.277	-0.0847	Yes
39	NEK2	NIMA (never in mitosis gene a)-related kinase 2	510	-0.283	-0.0647	Yes
40	PBK	PDZ binding kinase	516	-0.291	-0.0438	Yes
41	RACGAP1	Rac GTPase activating protein 1	519	-0.293	-0.0168	Yes
42	BUB1	BUB1 budding uninhibited by benzimidazoles 1 homolog (yeast)	521	-0.294	0.0123	Yes
43	MAD2L1	MAD2 mitotic arrest deficient-like 1 (yeast)	547	-0.424	0.0079	Yes

## Sheet: Table S6
Table S6. The core-enriched genes in "Genes modulated by FOXO1 knockdown more than 1.5 fold at least in one of two BL cell lines"
Gene set: "HALLMARK_MITOTIC_SPINDLE"
PROBE	GENE SYMBOL	GENE TITLE	RANK IN GENE LIST	RANK METRIC SCORE	RUNNING ES	CORE ENRICHMENT
1	ARHGEF3	Rho guanine nucleotide exchange factor (GEF) 3	115	0.186	-0.1877	No
2	CRIPAK	cysteine-rich PAK1 inhibitor	199	0.127	-0.3243	No
3	WASF1	WAS protein family, member 1	277	-0.116	-0.4514	No
4	KIF22	kinesin family member 22	334	-0.165	-0.5304	No
5	PRC1	protein regulator of cytokinesis 1	366	-0.184	-0.5584	Yes
6	PLK1	polo-like kinase 1 (Drosophila)	369	-0.185	-0.5311	Yes
7	KIF20B	-	379	-0.191	-0.5161	Yes
8	AURKA	aurora kinase A	385	-0.193	-0.4931	Yes
9	SPTBN1	spectrin, beta, non-erythrocytic 1	386	-0.193	-0.4606	Yes
10	BIRC5	baculoviral IAP repeat-containing 5 (survivin)	389	-0.194	-0.4318	Yes
11	KIF23	kinesin family member 23	393	-0.195	-0.4047	Yes
12	MID1IP1	MID1 interacting protein 1 (gastrulation specific G12 homolog (zebrafish))	406	-0.202	-0.3935	Yes
13	CENPF	centromere protein F, 350/400ka (mitosin)	410	-0.207	-0.3643	Yes
14	NUSAP1	nucleolar and spindle associated protein 1	429	-0.213	-0.3626	Yes
15	ECT2	epithelial cell transforming sequence 2 oncogene	433	-0.216	-0.332	Yes
16	KIF2C	kinesin family member 2C	434	-0.216	-0.2956	Yes
17	INCENP	inner centromere protein antigens 135/155kDa	435	-0.217	-0.2591	Yes
18	TPX2	TPX2, microtubule-associated, homolog (Xenopus laevis)	452	-0.225	-0.2516	Yes
19	TOP2A	topoisomerase (DNA) II alpha 170kDa	453	-0.228	-0.2132	Yes
20	PCGF5	polycomb group ring finger 5	465	-0.235	-0.1945	Yes
21	ESPL1	extra spindle poles like 1 (S. cerevisiae)	501	-0.271	-0.2156	Yes
22	CCNB2	cyclin B2	504	-0.277	-0.1727	Yes
23	NEK2	NIMA (never in mitosis gene a)-related kinase 2	510	-0.283	-0.1346	Yes
24	RACGAP1	Rac GTPase activating protein 1	519	-0.293	-0.1004	Yes
25	BUB1	BUB1 budding uninhibited by benzimidazoles 1 homolog (yeast)	521	-0.294	-0.0527	Yes
26	RANBP9	RAN binding protein 9	522	-0.295	-0.003	Yes
27	DLGAP5	-	541	-0.334	0.019	Yes

## Sheet: Table S7
Table S7. The core-enriched genes in "Genes modulated by FOXO1 knockdown more than 1.5 fold at least in one of two BL cell lines"
Gene set: "FOXO1TARGETS”
Ref.: Dominguez-Sola, D., et al. (2015). "The FOXO1 Transcription Factor Instructs the Germinal Center Dark Zone Program." Immunity. 2015 Dec 15;43(6):1064-74.
PROBE	GENE SYMBOL	GENE_TITLE	RANK IN GENE LIST	RANK METRIC SCORE	RUNNING ES	CORE ENRICHMENT
1	SP140	SP140 nuclear body protein	1	0.503	0.0187	Yes
2	CD86	CD86 molecule	2	0.443	0.0372	Yes
3	ITGB7	integrin, beta 7	7	0.407	0.0449	Yes
4	SP110	SP110 nuclear body protein	9	0.389	0.0589	Yes
5	MACC1		12	0.373	0.0699	Yes
6	NAPSB	napsin B aspartic peptidase pseudogene	15	0.367	0.0806	Yes
7	HTR3A	5-hydroxytryptamine (serotonin) receptor 3A	17	0.33	0.092	Yes
8	TLR4	toll-like receptor 4	21	0.321	0.0985	Yes
9	CYTH4		25	0.308	0.1045	Yes
10	CD27		28	0.299	0.1123	Yes
11	SP100	SP100 nuclear antigen	31	0.283	0.1195	Yes
12	LRRC16A		34	0.279	0.1266	Yes
13	ACPP	acid phosphatase, prostate	35	0.278	0.1382	Yes
14	OSBPL10	oxysterol binding protein-like 10	37	0.278	0.1475	Yes
15	PRICKLE1	prickle homolog 1 (Drosophila)	46	0.255	0.1397	Yes
16	STAP1		49	0.251	0.1455	Yes
17	PTAFR	platelet-activating factor receptor	57	0.235	0.1392	Yes
18	MAPK10	mitogen-activated protein kinase 10	58	0.235	0.149	Yes
19	SLAMF6	SLAM family member 6	59	0.234	0.1588	Yes
20	TLR1	toll-like receptor 1	72	0.22	0.1403	Yes
21	CNR2	cannabinoid receptor 2 (macrophage)	75	0.219	0.1448	Yes
22	SP140L		76	0.217	0.1539	Yes
23	BANK1	B-cell scaffold protein with ankyrin repeats 1	81	0.212	0.1535	Yes
24	GPR133	G protein-coupled receptor 133	84	0.21	0.1577	Yes
25	APOL2	apolipoprotein L, 2	86	0.21	0.1641	Yes
26	CD82	CD82 molecule	87	0.209	0.1728	Yes
27	ADAM19	ADAM metallopeptidase domain 19 (meltrin beta)	93	0.199	0.1696	Yes
28	SERPINA9	serpin peptidase inhibitor, clade A (alpha-1 antiproteinase, antitrypsin), member 9	95	0.197	0.1755	Yes
29	TRIB2	tribbles homolog 2 (Drosophila)	103	0.193	0.1675	Yes
30	TNS3	tensin 3	106	0.192	0.1709	Yes
31	ACY3	aspartoacylase (aminocyclase) 3	107	0.191	0.1789	Yes
32	ABCA6	ATP-binding cassette, sub-family A (ABC1), member 6	110	0.189	0.1822	Yes
33	ZBP1	Z-DNA binding protein 1	117	0.185	0.1761	Yes
34	HLA-DMB	major histocompatibility complex, class II, DM beta	123	0.182	0.1721	Yes
35	DENND5B		125	0.181	0.1774	Yes
36	PPP3CA	protein phosphatase 3 (formerly 2B), catalytic subunit, alpha isoform (calcineurin A alpha)	131	0.177	0.1733	Yes
37	POU2F2	POU domain, class 2, transcription factor 2	134	0.176	0.176	Yes
38	PNKD	paroxysmal nonkinesiogenic dyskinesia	136	0.174	0.1809	Yes
39	LRRK2	leucine-rich repeat kinase 2	138	0.173	0.1858	Yes
40	S100Z	S100 calcium binding protein Z	142	0.169	0.186	Yes
41	SLC16A4	solute carrier family 16, member 4 (monocarboxylic acid transporter 5)	144	0.167	0.1906	Yes
42	FMNL3	formin-like 3	148	0.162	0.1905	Yes
43	SCAMP5	secretory carrier membrane protein 5	150	0.161	0.1949	Yes
44	ATP6V0A1	ATPase, H+ transporting, lysosomal V0 subunit a1	155	0.158	0.1923	Yes
45	GPR114	G protein-coupled receptor 114	158	0.157	0.1942	Yes
46	MAML3	mastermind-like 3 (Drosophila)	160	0.156	0.1984	Yes
47	WDFY4	WDFY family member 4	165	0.155	0.1957	Yes
48	CD22	CD22 molecule	170	0.145	0.1925	Yes
49	LYSMD2	LysM, putative peptidoglycan-binding, domain containing 2	173	0.145	0.1939	Yes
50	SIDT2	SID1 transmembrane family, member 2	179	0.142	0.1883	Yes
51	TNFSF9	tumor necrosis factor (ligand) superfamily, member 9	183	0.139	0.1872	Yes
52	STAT1	signal transducer and activator of transcription 1, 91kDa	184	0.138	0.193	Yes
53	ECE1	endothelin converting enzyme 1	185	0.137	0.1987	Yes
54	PACS1	phosphofurin acidic cluster sorting protein 1	188	0.135	0.1997	Yes
55	MX1	myxovirus (influenza virus) resistance 1, interferon-inducible protein p78 (mouse)	192	0.133	0.1984	Yes
56	MEF2C	MADS box transcription enhancer factor 2, polypeptide C (myocyte enhancer factor 2C)	194	0.13	0.2015	Yes
57	TAPBP	TAP binding protein (tapasin)	196	0.129	0.2046	Yes
58	LAMC1	laminin, gamma 1 (formerly LAMB2)	198	0.128	0.2076	Yes
59	CD37	CD37 molecule	203	0.126	0.2037	Yes
60	VAV2	vav 2 oncogene	204	0.126	0.2089	Yes
61	LY9	lymphocyte antigen 9	210	0.122	0.2025	No
62	ATXN1	ataxin 1	211	0.12	0.2075	No
63	TBC1D22A	TBC1 domain family, member 22A	224	0.109	0.1844	No
64	RFTN1	raftlin, lipid raft linker 1	229	0.105	0.1796	No
65	PIK3CG	phosphoinositide-3-kinase, catalytic, gamma polypeptide	233	0.103	0.1769	No
66	VNN2	vanin 2	235	0.102	0.1789	No
67	MS4A1	membrane-spanning 4-domains, subfamily A, member 1	238	0.101	0.1785	No
68	VAV1	vav 1 oncogene	239	0.099	0.1826	No
69	MPEG1	-	248	0.08	0.1675	No
70	FAIM3	Fas apoptotic inhibitory molecule 3	260	-0.084	0.1457	No
71	MDM4	Mdm4, transformed 3T3 cell double minute 4, p53 binding protein (mouse)	261	-0.089	0.1494	No
72	GNAL	guanine nucleotide binding protein (G protein), alpha activating activity polypeptide, olfactory type	268	-0.105	0.1399	No
73	MYBL1	v-myb myeloblastosis viral oncogene homolog (avian)-like 1	274	-0.115	0.1332	No
74	BACH2	BTB and CNC homology 1, basic leucine zipper transcription factor 2	285	-0.128	0.1155	No
75	CCDC88C		293	-0.137	0.1051	No
76	DPYSL2	dihydropyrimidinase-like 2	294	-0.137	0.1108	No
77	HMGB1	high-mobility group box 1	300	-0.141	0.1052	No
78	FAM3C	family with sequence similarity 3, member C	311	-0.148	0.0883	No
79	TTC39C		313	-0.149	0.0922	No
80	SLC37A1	solute carrier family 37 (glycerol-3-phosphate transporter), member 1	325	-0.157	0.0734	No
81	GPT2	glutamic pyruvate transaminase (alanine aminotransferase) 2	326	-0.158	0.08	No
82	NR3C1	nuclear receptor subfamily 3, group C, member 1 (glucocorticoid receptor)	328	-0.16	0.0844	No
83	ASXL1	additional sex combs like 1 (Drosophila)	330	-0.162	0.0888	No
84	CCND3	cyclin D3	340	-0.171	0.0752	No
85	NEIL1	nei endonuclease VIII-like 1 (E. coli)	347	-0.173	0.0686	No
86	GMFG	glia maturation factor, gamma	357	-0.179	0.0554	No
87	JAK1	Janus kinase 1 (a protein tyrosine kinase)	360	-0.181	0.0583	No
88	MED12L	mediator of RNA polymerase II transcription, subunit 12 homolog (S. cerevisiae)-like	374	-0.188	0.0362	No
89	HIP1	huntingtin interacting protein 1	377	-0.189	0.0395	No
90	HMGB2	high-mobility group box 2	380	-0.191	0.0428	No
91	HIVEP2	human immunodeficiency virus type I enhancer binding protein 2	382	-0.191	0.0485	No
92	AURKA	aurora kinase A	385	-0.193	0.052	No
93	SPTBN1	spectrin, beta, non-erythrocytic 1	386	-0.193	0.06	No
94	PTTG1	pituitary tumor-transforming 1	392	-0.194	0.0566	No
95	DOCK10	dedicator of cytokinesis 10	398	-0.198	0.0533	No
96	ZNF101	zinc finger protein 101	407	-0.202	0.0433	No
97	TSHR	thyroid stimulating hormone receptor	413	-0.208	0.0405	No
98	ASF1B	ASF1 anti-silencing function 1 homolog B (S. cerevisiae)	415	-0.208	0.0469	No
99	LEPROTL1	leptin receptor overlapping transcript-like 1	418	-0.209	0.051	No
100	ZNF367	zinc finger protein 367	424	-0.212	0.0483	No
101	PPP4R4		436	-0.217	0.032	No
102	RC3H2		437	-0.217	0.0411	No
103	TJP2	tight junction protein 2 (zona occludens 2)	443	-0.221	0.0388	No
104	RGS1	regulator of G-protein signalling 1	451	-0.225	0.0321	No
105	TACC3	transforming, acidic coiled-coil containing protein 3	455	-0.228	0.0347	No
106	KREMEN1	kringle containing transmembrane protein 1	456	-0.229	0.0442	No
107	WEE1	WEE1 homolog (S. pombe)	459	-0.232	0.0493	No
108	PCGF5	polycomb group ring finger 5	465	-0.235	0.0476	No
109	FAM111B	family with sequence similarity 111, member B	467	-0.236	0.0551	No
110	NCAPH	non-SMC condensin I complex, subunit H	477	-0.245	0.0446	No
111	LIG4	ligase IV, DNA, ATP-dependent	480	-0.248	0.0504	No
112	FLT1	fms-related tyrosine kinase 1 (vascular endothelial growth factor/vascular permeability factor receptor)	509	-0.278	-0.0025	No
113	LOC441242	-	511	-0.284	0.0071	No
114	EDEM1	ER degradation enhancer, mannosidase alpha-like 1	530	-0.309	-0.0215	No
115	RAD51AP1	RAD51 associated protein 1	540	-0.334	-0.0283	No
116	KLHL5	kelch-like 5 (Drosophila)	542	-0.349	-0.016	No
117	CCNE2	cyclin E2	543	-0.369	-0.0006	No
118	NR1D2	nuclear receptor subfamily 1, group D, member 2	546	-0.402	0.0115	No

## Sheet: Table S8
Table S8. The core-enriched genes in "Genes modulated by FOXO1 knockdown more than 1.5 fold at least in one of two BL cell lines"
Gene set: "DZVSLZDOWN”
Ref.: Dominguez-Sola, D., et al. (2015). "The FOXO1 Transcription Factor Instructs the Germinal Center Dark Zone Program." Immunity. 2015 Dec 15;43(6):1064-74.
PROBE	GENE SYMBOL	GENE_TITLE	RANK IN GENE LIST	RANK METRIC SCORE	RUNNING ES	CORE ENRICHMENT
1	CD86	CD86 molecule	2	0.443	0.0829	Yes
2	MACC1		12	0.373	0.1388	Yes
3	NAPSB	napsin B aspartic peptidase pseudogene	15	0.367	0.2068	Yes
4	HTR3A	5-hydroxytryptamine (serotonin) receptor 3A	17	0.33	0.2694	Yes
5	CYTH4		25	0.308	0.3163	Yes
6	CD82	CD82 molecule	87	0.209	0.241	Yes
7	ABCA6	ATP-binding cassette, sub-family A (ABC1), member 6	110	0.189	0.2361	Yes
8	HLA-DMB	major histocompatibility complex, class II, DM beta	123	0.182	0.2488	Yes
9	POU2F2	POU domain, class 2, transcription factor 2	134	0.176	0.2641	Yes
10	LRRK2	leucine-rich repeat kinase 2	138	0.173	0.2922	Yes
11	ATP6V0A1	ATPase, H+ transporting, lysosomal V0 subunit a1	155	0.158	0.2926	Yes
12	GPR114	G protein-coupled receptor 114	158	0.157	0.3195	Yes
13	WDFY4	WDFY family member 4	165	0.155	0.3383	Yes
14	LYSMD2	LysM, putative peptidoglycan-binding, domain containing 2	173	0.145	0.3533	Yes
15	SIDT2	SID1 transmembrane family, member 2	179	0.142	0.3715	Yes
16	TNFSF9	tumor necrosis factor (ligand) superfamily, member 9	183	0.139	0.393	Yes
17	STAT1	signal transducer and activator of transcription 1, 91kDa	184	0.138	0.42	Yes
18	MEF2C	MADS box transcription enhancer factor 2, polypeptide C (myocyte enhancer factor 2C)	194	0.13	0.4284	Yes
19	TAPBP	TAP binding protein (tapasin)	196	0.129	0.4518	Yes
20	ATXN1	ataxin 1	211	0.12	0.4485	Yes
21	TBC1D22A	TBC1 domain family, member 22A	224	0.109	0.447	Yes
22	MS4A1	membrane-spanning 4-domains, subfamily A, member 1	238	0.101	0.442	Yes
23	VAV1	vav 1 oncogene	239	0.099	0.4613	Yes
24	MPEG1	-	248	0.08	0.4616	Yes
25	FAM3C	family with sequence similarity 3, member C	311	-0.148	0.3725	No
26	MED12L	mediator of RNA polymerase II transcription, subunit 12 homolog (S. cerevisiae)-like	374	-0.188	0.2912	No
27	RGS1	regulator of G-protein signalling 1	451	-0.225	0.1905	No

## Sheet: Table S9
Table S9. The core-enriched genes in "Genes modulated by FOXO1 knockdown more than 1.5 fold at least in one of two BL cell lines"
Gene set: "DZVSLZUP”
Ref.: Dominguez-Sola, D., et al. (2015). "The FOXO1 Transcription Factor Instructs the Germinal Center Dark Zone Program." Immunity. 2015 Dec 15;43(6):1064-74.
PROBE	GENE SYMBOL	GENE_TITLE	RANK IN GENE LIST	RANK METRIC SCORE	RUNNING ES	CORE ENRICHMENT
1	CD27		28	0.299	-0.0079	No
2	OSBPL10	oxysterol binding protein-like 10	37	0.278	0.0194	No
3	S100Z	S100 calcium binding protein Z	142	0.169	-0.1543	No
4	MDM4	Mdm4, transformed 3T3 cell double minute 4, p53 binding protein (mouse)	261	-0.089	-0.3671	No
5	MYBL1	v-myb myeloblastosis viral oncogene homolog (avian)-like 1	274	-0.115	-0.3726	Yes
6	BACH2	BTB and CNC homology 1, basic leucine zipper transcription factor 2	285	-0.128	-0.3721	Yes
7	DPYSL2	dihydropyrimidinase-like 2	294	-0.137	-0.3664	Yes
8	HMGB1	high-mobility group box 1	300	-0.141	-0.3544	Yes
9	TTC39C		313	-0.149	-0.3545	Yes
10	GPT2	glutamic pyruvate transaminase (alanine aminotransferase) 2	326	-0.158	-0.3534	Yes
11	ASXL1	additional sex combs like 1 (Drosophila)	330	-0.162	-0.3343	Yes
12	CCND3	cyclin D3	340	-0.171	-0.3254	Yes
13	NEIL1	nei endonuclease VIII-like 1 (E. coli)	347	-0.173	-0.3103	Yes
14	GMFG	glia maturation factor, gamma	357	-0.179	-0.3	Yes
15	HMGB2	high-mobility group box 2	380	-0.191	-0.313	Yes
16	AURKA	aurora kinase A	385	-0.193	-0.291	Yes
17	SPTBN1	spectrin, beta, non-erythrocytic 1	386	-0.193	-0.2614	Yes
18	PTTG1	pituitary tumor-transforming 1	392	-0.194	-0.2412	Yes
19	ZNF101	zinc finger protein 101	407	-0.202	-0.237	Yes
20	ASF1B	ASF1 anti-silencing function 1 homolog B (S. cerevisiae)	415	-0.208	-0.2185	Yes
21	ZNF367	zinc finger protein 367	424	-0.212	-0.2014	Yes
22	TJP2	tight junction protein 2 (zona occludens 2)	443	-0.221	-0.2021	Yes
23	TACC3	transforming, acidic coiled-coil containing protein 3	455	-0.228	-0.1881	Yes
24	PCGF5	polycomb group ring finger 5	465	-0.235	-0.1693	Yes
25	FAM111B	family with sequence similarity 111, member B	467	-0.236	-0.135	Yes
26	NCAPH	non-SMC condensin I complex, subunit H	477	-0.245	-0.1146	Yes
27	LIG4	ligase IV, DNA, ATP-dependent	480	-0.248	-0.0803	Yes
28	EDEM1	ER degradation enhancer, mannosidase alpha-like 1	530	-0.309	-0.1269	Yes
29	RAD51AP1	RAD51 associated protein 1	540	-0.334	-0.093	Yes
30	KLHL5	kelch-like 5 (Drosophila)	542	-0.349	-0.0413	Yes
31	CCNE2	cyclin E2	543	-0.369	0.0154	Yes

## Sheet: Table S10
Table S10. The core-enriched genes in "Genes modulated by FOXO1 knockdown more than 1.5 fold at least in one of two BL cell lines"
Gene set: "JIJOYE"
Ref.: Wang, T., et al. (2015). "Identification and characterization of essential genes in the human genome." Science 350(6264): 1096-1101.
PROBE	GENE SYMBOL	GENE TITLE	RANK IN GENE LIST	RANK METRIC SCORE	RUNNING ES	CORE ENRICHMENT
1	ATP6V0D1	ATPase, H+ transporting, lysosomal 38kDa, V0 subunit d1	47	0.254	-0.071	No
2	HSD17B10	-	99	0.195	-0.1553	No
3	DYNLRB1	dynein, light chain, roadblock-type 1	111	0.189	-0.1602	No
4	ATXN1	ataxin 1	211	0.12	-0.3471	No
5	NSF	N-ethylmaleimide-sensitive factor	214	0.119	-0.3403	No
6	WARS	tryptophanyl-tRNA synthetase	236	0.101	-0.3732	No
7	SRP54	signal recognition particle 54kDa	256	-0.068	-0.4049	No
8	HMGB1	high-mobility group box 1	300	-0.141	-0.4781	No
9	DTYMK	deoxythymidylate kinase (thymidylate kinase)	314	-0.149	-0.4906	No
10	TIMELESS	timeless homolog (Drosophila)	324	-0.156	-0.4946	No
11	CCND3	cyclin D3	340	-0.171	-0.5092	No
12	RFC5	replication factor C (activator 1) 5, 36.5kDa	346	-0.173	-0.5036	No
13	MCM2	MCM2 minichromosome maintenance deficient 2, mitotin (S. cerevisiae)	364	-0.183	-0.5211	Yes
14	PRC1	protein regulator of cytokinesis 1	366	-0.184	-0.5066	Yes
15	PLK1	polo-like kinase 1 (Drosophila)	369	-0.185	-0.494	Yes
16	MDC1	mediator of DNA damage checkpoint 1	381	-0.191	-0.4988	Yes
17	AURKA	aurora kinase A	385	-0.193	-0.4875	Yes
18	MASTL	microtubule associated serine/threonine kinase-like	387	-0.194	-0.4721	Yes
19	BIRC5	baculoviral IAP repeat-containing 5 (survivin)	389	-0.194	-0.4567	Yes
20	KIF23	kinesin family member 23	393	-0.195	-0.4452	Yes
21	CCNA2	cyclin A2	394	-0.195	-0.4277	Yes
22	RTTN	rotatin	396	-0.196	-0.4121	Yes
23	CHEK1	CHK1 checkpoint homolog (S. pombe)	401	-0.2	-0.4021	Yes
24	NCAPD3	non-SMC condensin II complex, subunit D3	402	-0.201	-0.3841	Yes
25	CDT1	chromatin licensing and DNA replication factor 1	416	-0.209	-0.3913	Yes
26	EFTUD2	elongation factor Tu GTP binding domain containing 2	425	-0.212	-0.3882	Yes
27	STIL	SCL/TAL1 interrupting locus	426	-0.213	-0.3692	Yes
28	CENPA	centromere protein A	428	-0.213	-0.3521	Yes
29	ECT2	epithelial cell transforming sequence 2 oncogene	433	-0.216	-0.3407	Yes
30	INCENP	inner centromere protein antigens 135/155kDa	435	-0.217	-0.3232	Yes
31	AURKB	aurora kinase B	450	-0.225	-0.331	Yes
32	TPX2	TPX2, microtubule-associated, homolog (Xenopus laevis)	452	-0.225	-0.3128	Yes
33	TACC3	transforming, acidic coiled-coil containing protein 3	455	-0.228	-0.2963	Yes
34	WEE1	WEE1 homolog (S. pombe)	459	-0.232	-0.2814	Yes
35	CDCA8	cell division cycle associated 8	462	-0.235	-0.2644	Yes
36	POLE2	polymerase (DNA directed), epsilon 2 (p59 subunit)	473	-0.242	-0.2626	Yes
37	CLSPN	claspin homolog (Xenopus laevis)	474	-0.243	-0.2408	Yes
38	GINS2	GINS complex subunit 2 (Psf2 homolog)	475	-0.243	-0.2189	Yes
39	NCAPH	non-SMC condensin I complex, subunit H	477	-0.245	-0.1989	Yes
40	CDCA5	cell division cycle associated 5	481	-0.249	-0.1826	Yes
41	NUF2	-	485	-0.253	-0.1659	Yes
42	RAD51	RAD51 homolog (RecA homolog, E. coli) (S. cerevisiae)	488	-0.256	-0.1469	Yes
43	NCAPD2	non-SMC condensin I complex, subunit D2	492	-0.261	-0.1295	Yes
44	CCNB1	cyclin B1	495	-0.264	-0.1098	Yes
45	ESPL1	extra spindle poles like 1 (S. cerevisiae)	501	-0.271	-0.0954	Yes
46	HJURP	-	507	-0.278	-0.0805	Yes
47	RACGAP1	Rac GTPase activating protein 1	519	-0.293	-0.0761	Yes
48	KIF14	kinesin family member 14	524	-0.299	-0.0572	Yes
49	MYB	v-myb myeloblastosis viral oncogene homolog (avian)	526	-0.303	-0.032	Yes
50	MAD2L1	MAD2 mitotic arrest deficient-like 1 (yeast)	547	-0.424	-0.0338	Yes
51	CENPI	centromere protein I	549	-0.443	0.004	Yes

## Sheet: Table S11
Table S11. The core-enriched genes in "Genes modulated by FOXO1 knockdown more than 1.5 fold at least in one of two BL cell lines"
Gene set: "RAJI”
Ref.: Wang, T., et al. (2015). "Identification and characterization of essential genes in the human genome." Science 350(6264): 1096-1101.
PROBE	GENE SYMBOL	GENE TITLE	RANK IN GENE LIST	RANK METRIC SCORE	RUNNING ES	CORE ENRICHMENT
1	SLAMF1	signaling lymphocytic activation molecule family member 1	30	0.285	-0.0337	No
2	ATP6V0D1	ATPase, H+ transporting, lysosomal 38kDa, V0 subunit d1	47	0.254	-0.0424	No
3	HSD17B10	-	99	0.195	-0.1262	No
4	POU2F2	POU domain, class 2, transcription factor 2	134	0.176	-0.1778	No
5	NSF	N-ethylmaleimide-sensitive factor	214	0.119	-0.3243	No
6	WARS	tryptophanyl-tRNA synthetase	236	0.101	-0.3569	No
7	SRP54	signal recognition particle 54kDa	256	-0.068	-0.3885	No
8	FGD5	FYVE, RhoGEF and PH domain containing 5	297	-0.138	-0.4555	No
9	HMGB1	high-mobility group box 1	300	-0.141	-0.4466	No
10	DTYMK	deoxythymidylate kinase (thymidylate kinase)	314	-0.149	-0.4589	No
11	TIMELESS	timeless homolog (Drosophila)	324	-0.156	-0.4626	No
12	CCND3	cyclin D3	340	-0.171	-0.4768	No
13	RFC5	replication factor C (activator 1) 5, 36.5kDa	346	-0.173	-0.471	No
14	MCM2	MCM2 minichromosome maintenance deficient 2, mitotin (S. cerevisiae)	364	-0.183	-0.4881	Yes
15	PLK1	polo-like kinase 1 (Drosophila)	369	-0.185	-0.4792	Yes
16	SNRNP48	-	371	-0.185	-0.4643	Yes
17	HIP1	huntingtin interacting protein 1	377	-0.189	-0.457	Yes
18	MDC1	mediator of DNA damage checkpoint 1	381	-0.191	-0.4456	Yes
19	AURKA	aurora kinase A	385	-0.193	-0.4339	Yes
20	MASTL	microtubule associated serine/threonine kinase-like	387	-0.194	-0.4182	Yes
21	BIRC5	baculoviral IAP repeat-containing 5 (survivin)	389	-0.194	-0.4026	Yes
22	KIF23	kinesin family member 23	393	-0.195	-0.3907	Yes
23	CCNA2	cyclin A2	394	-0.195	-0.3729	Yes
24	CHEK1	CHK1 checkpoint homolog (S. pombe)	401	-0.2	-0.3666	Yes
25	NCAPD3	non-SMC condensin II complex, subunit D3	402	-0.201	-0.3483	Yes
26	CDT1	chromatin licensing and DNA replication factor 1	416	-0.209	-0.3552	Yes
27	EFTUD2	elongation factor Tu GTP binding domain containing 2	425	-0.212	-0.3517	Yes
28	CENPA	centromere protein A	428	-0.213	-0.3363	Yes
29	ECT2	epithelial cell transforming sequence 2 oncogene	433	-0.216	-0.3245	Yes
30	INCENP	inner centromere protein antigens 135/155kDa	435	-0.217	-0.3067	Yes
31	AURKB	aurora kinase B	450	-0.225	-0.3141	Yes
32	TPX2	TPX2, microtubule-associated, homolog (Xenopus laevis)	452	-0.225	-0.2955	Yes
33	TOP2A	topoisomerase (DNA) II alpha 170kDa	453	-0.228	-0.2747	Yes
34	WEE1	WEE1 homolog (S. pombe)	459	-0.232	-0.2635	Yes
35	CDCA8	cell division cycle associated 8	462	-0.235	-0.2461	Yes
36	POLE2	polymerase (DNA directed), epsilon 2 (p59 subunit)	473	-0.242	-0.2439	Yes
37	CLSPN	claspin homolog (Xenopus laevis)	474	-0.243	-0.2217	Yes
38	GINS2	GINS complex subunit 2 (Psf2 homolog)	475	-0.243	-0.1995	Yes
39	NCAPH	non-SMC condensin I complex, subunit H	477	-0.245	-0.1791	Yes
40	CDCA5	cell division cycle associated 5	481	-0.249	-0.1624	Yes
41	NUF2	-	485	-0.253	-0.1453	Yes
42	RAD51	RAD51 homolog (RecA homolog, E. coli) (S. cerevisiae)	488	-0.256	-0.1259	Yes
43	NCAPD2	non-SMC condensin I complex, subunit D2	492	-0.261	-0.1081	Yes
44	CASC5	cancer susceptibility candidate 5	496	-0.266	-0.0898	Yes
45	ESPL1	extra spindle poles like 1 (S. cerevisiae)	501	-0.271	-0.073	Yes
46	RACGAP1	Rac GTPase activating protein 1	519	-0.293	-0.0801	Yes
47	KIF14	kinesin family member 14	524	-0.299	-0.0608	Yes
48	NUPL1	nucleoporin like 1	537	-0.321	-0.0553	Yes
49	MAD2L1	MAD2 mitotic arrest deficient-like 1 (yeast)	547	-0.424	-0.0345	Yes
50	CENPI	centromere protein I	549	-0.443	0.004	Yes

[truncated: 9 more sheets: Table S12, Table S13, Table S14, Table S15, Table S16, Table S17, Table S18, Table S19, Table S20]
